# Supplementary material for: Machine learning, whole genome sequencing, and Mendelian randomization support a role of CRP on COVID-19 severity
Source: Mol Med. 2026 May 27;32:117. doi: 10.1186/s10020-026-01512-6 (PMC13393844; doi:10.1186/s10020-026-01512-6)
Supplement: Supplementary file 3 — Supplementary Material 3. [file 10020_2026_1512_MOESM3_ESM.xlsx]

## Sheet: Table S1
Supplementary Table S1: sequencing coverage metrics
sample	Uniformity of coverage (PCT>0.2*mean) over genome	PCT of genome with coverage (20x: inf)
1022BL	96.88	84.82
1023LR	96.96	87.28
1028DBF	96.94	86.02
1031AT	96.84	88.58
1034TR	96.93	90.4
1038CC	96.95	87.93
1041ZS	96.88	89.4
1052RR	96.79	79.81
1053MG	96.94	85.48
1054RMG	96.43	88.29
1059CG	96.98	89.16
1073ALL	96.93	91.03
1074AG	96.84	91.29
1075AG	96.52	90.23
1081BL	97.08	88.58
1084BE	96.89	89.59
1087BS	97	90.53
1088BG	96.9	88.14
1090BA	96.42	91.1
1099BG	96.95	92.09
10BC	96.91	85.52
1103CL	96.29	92.46
1108CE	96.99	89.77
1125FL	96.89	69.66
1126FC	96.83	78.78
1129GC	96.86	90.27
1131GA	97.09	92.03
1132GG	96.54	79.67
1134GG	96.39	88.85
1137GG	96.9	90.58
1145LI	97.02	86.69
1148MP	96.96	83.8
1151MF	96.93	91.04
1153MR	96.85	80.78
1155MM	96.48	91.23
115BA	96.46	91.21
1160ML	96.94	88.45
1164MA	96.43	93.84
1170PE	97.04	91.85
1172RR	96.9	81.02
1173RRN	96.53	91.5
1174RN	96.98	88.96
1177RO	96.97	81.88
1180RA	96.94	76.87
1184SC	96.93	90.66
1188ST	96.95	88.72
1190SF	96.95	91.43
1193TN	96.99	83.97
11PF	96.92	85.82
1200VF	96.88	85.89
1205CAR	96.98	93.16
1206MM	96.89	93.74
1207GO	96.96	91.11
1208SF	96.97	88.45
1209PM	96.39	93.55
120RM	96.44	81.39
1210GM	96.93	93.01
1211GF	97.05	91.94
1212AA	96.98	91.43
1213SM	96.47	94.62
1214CM	96.93	90.17
1215GL	96.45	95.18
1216SA	97.01	91.4
1217BR	97	92.82
1218NG	96.9	90.5
1219CU	96.91	92.87
1220BG	96.96	91.78
1221FCA	96.96	90.91
1222LM	96.83	89.42
1223PS	96.98	93.62
1224CG	96.98	91.61
1226AF	96.95	92.53
1229CI	96.96	86.89
1243CA	96.89	91.82
1244LI	96.88	92.22
1245AP	97.02	91.91
1246TFA	96.93	90.69
1247TA	96.96	87.1
1248VO	96.42	63.29
1249RC	96.82	35.55
1250NA	96.97	87.85
1251TI	96.46	93.18
1252II	96.35	92.76
1253BI	96.46	89.98
1254BE	96.41	93.73
1255AD	96.66	89.54
1256SF	97.06	87.33
1257AS	96.88	91.09
1258ZM	96.94	83.91
1259TL	97.05	73.34
1260TD	96.43	91.88
1261OM	96.95	92.25
1262LM	96.91	79.47
1263RV	97.01	73.74
1264BA	96.91	86.87
1266HM	97.06	86.6
1270FR	96.92	90.11
1271PC	97.11	88
1273GU	96.45	94.35
1274DN	96.43	95.37
1275CG	97	91.75
1276CD	96.38	93.29
1277BG	96.98	91.37
1278TG	97.13	88.42
1279TR	97.07	73.4
1280BE	96.87	87.24
1281PA	97.06	87.23
1282VD	96.51	93.42
1283TR	97.05	91.72
1284TF	96.54	94.01
1285FN	96.38	95.06
1286AC	96.44	94.77
1287BP	96.95	85.27
1288BF	96.99	89.78
1289AA	96.43	93.12
1290PA	96.53	72.89
1291CPL	96.99	89.12
1292AL	96.44	93.58
1293CG	96.99	90.39
1294BE	96.42	89.04
1295AF	96.97	91.16
1296TU	96.87	84.03
1297TA	96.88	86.67
1298AM	96.95	91.13
1299RL	96.42	94.26
12NM	96.85	89.56
1300SM	96.41	95.17
1301LA	97.08	88.35
1302AR	96.55	91.58
1303ML	96.96	86.79
1304GL	96.45	90.79
1305SC	96.5	90.38
1306FML	96.47	89.65
1307MP	97	88.93
1308MP	96.88	85.73
1309BR	96.35	92.53
1310BP	96.93	86.92
1311MR	96.85	84.25
1312BG	96.87	89.8
1313FR	97.03	88.35
1314PMC	96.42	93.69
1315BE	96.97	91.01
1316FF	97	92.3
1317BR	96.47	91.85
1318TM	96.91	86.36
1319RM	96.84	89.32
1320BG	96.49	91
1321GT	96.95	90.98
1322GR	96.95	87.03
1323TT	96.98	90.91
143CE	96.56	89.06
145BA	96.91	90.6
150ME	96.41	94.27
20LT	96.47	78.78
215-32-SM	96.42	87.69
216SG	96.4	92.78
241TS	96.87	84.82
246CL	97	87.02
250LV	97.11	77.7
252SS	96.47	94.23
282TV	96.52	93.35
292DN	96.55	89.45
298DCC	96.42	92.48
2SL	96.34	83.84
302BS	97.04	88.43
303CM	96.93	78.37
311BG	96.45	94.64
312BE	96.9	84.07
319GM	96.39	83.91
321SV	96.86	81.22
346BM	96.91	87.39
403SL	96.85	90.5
404BM	96.96	88.99
417TM	96.94	86.12
425MP	96.81	81.36
433ME	96.46	91.53
446NM	96.86	90.97
471PC	96.35	93.37
475CR	96.36	93.18
493PA	96.34	85.98
502BMA	96.42	78.9
547RE	96.46	90.31
561FA	96.4	89.7
609CA	96.44	95.37
623AM	96.96	88.67
643BR	96.93	85.39
645BF	96.95	90.88
647PS	96.38	94.22
67BM	96.87	90.01
71CD	96.38	88.27
721PR	96.91	86.53
827CC	96.4	94.55
902DA	96.85	89.33
916PD	97	88.97
917CC	96.96	90.9
925PA	96.92	87.21
947LT	96.32	92.68
958ST	96.84	89.24
962TG	96.86	87.51
967VA	96.86	87.16

## Sheet: Table S2
Supplementary Table S2: number of significant variants, expected and observed
	genome-wide variants					CRP candidates variants °					genome-wide pruned variants
		COVID-19	CRP	both phenotypes			COVID-19	CRP	both phenotypes			COVID-19	CRP	both phenotypes
p-value cut-off	# expected	# observed	# observed	# expected	# observed	# expected	# observed	# observed	# expected	# observed	# expected	# observed	# observed	# expected	# observed
5e-08	0.319457	0	0	1.59729e-08		1.115e-05					0	0	0	1.59729e-08
1e-07	0.638914	0	0	6.38914e-08		2.23e-05					0.02	0	0	6.38914e-08
5e-07	3.19457	0	1	1.59729e-06	0	0.0001115					0.1	0	0	1.59729e-06	0
1e-06	6.38914	0	6	6.38914e-06	0	0.000223					0.2	0	0	6.38914e-06	0
5e-06	31.9457	10	32	0.000159729	0	0.001115	0	0			1	0	0	0.000159729	0
1e-05	63.8914	25	53	6.38914e-06	0	0.000223	0	0			1.9	0	1	6.38914e-06	0
5e-05	319.457	229	274	0.0159729	2	0.01115	1*	0			9.7	6	8	0.0159729	0
0.0001	638.914	567	632	0.0638914	5	0.0223	1*	0			19.5	15	20	0.01	0
0.0005	3194.57	3096	3059	1.59729	43	0.1115	1*	0			97.4	104	95	0.05	2
0.001	6389.14	6490	6387	6.38914	171	0.223	1*	1			194.8	207	211	0.2	4
0.005	31945.7	32944	33460	159.729	2104	1.115	4	2	0.005575	0	974.2	940	1046	4.9	65
0.01	63891.4	65323	66400	638.914	5505	2.23	5	3	0.0223	0	1948.5	1943	2007	19.5	160
0.05	319457	329340	331267	15972.9	54729	11.15	18	14	0.5575	5§	9742.3	9799	10141	487.1	1632
total variants	6389143					223°					194846
° variants from Said et al. (Said et al. 2022) present in our cleaned dataset
* 6:41703939[b38]A_G, p=3.421e-05, still significant after Bonferroni correction
§ same effect on COVID-19 severity and iCRP levels (increased risk COVID-19 severity and incresed CRP levels and viceversa)

## Sheet: Table S3
Supplementary Table S3: Variants associated with both CRP levels and COVID-19 severity with p<0.0005
CHR	SNP	BP	A1	F_A	F_U	A2	CHISQ	P	OR	SE	L95	U95	NMISS	BETA	L95	U95	P_ADD	P_SEX	P_AGE	locus	gene
1	1:110183018[b38]C_T	110183018	T	0.2474	0.4219	C	13.05	0.0003029	0.4504	0.2228	0.2911	0.697	136	-0.4597	-0.6881	-0.2312	0.0001296	0.004203	0.0004853	1p13.3	SLC6A17
1	1:110184396[b38]C_T	110184396	T	0.2211	0.4167	C	16.81	4.13e-05	0.3973	0.228	0.2541	0.6212	136	-0.5218	-0.7459	-0.2977	1.135e-05	0.001693	9.953e-05
1	1:110184778[b38]C_T	110184778	T	0.2263	0.4167	C	15.85	6.857e-05	0.4095	0.2269	0.2625	0.6389	136	-0.5144	-0.739	-0.2898	1.539e-05	0.002164	0.0001156
1	1:110185837[b38]A_G	110185837	G	0.2316	0.4167	A	14.92	0.000112	0.4219	0.2258	0.271	0.6568	136	-0.5324	-0.7561	-0.3087	7.453e-06	0.002583	9.241e-05
1	1:110186626[b38]C_T	110186626	T	0.2316	0.4167	C	14.92	0.000112	0.4219	0.2258	0.271	0.6568	136	-0.5324	-0.7561	-0.3087	7.453e-06	0.002583	9.241e-05
1	1:110187188[b38]TGAACAATTCGCTAATCAGGCA_T	110187188	T	0.25	0.4531	TGAACAATTCGCTAATCAGGCA	17.17	3.421e-05	0.4023	0.2222	0.2602	0.6219	135	-0.496	-0.7098	-0.2821	1.23e-05	0.004898	9.899e-05
1	1:110188143[b38]T_C	110188143	C	0.2368	0.4167	T	14.03	0.0001802	0.4345	0.2248	0.2796	0.6751	136	-0.5036	-0.7293	-0.2779	2.457e-05	0.003447	0.0001357
2	2:66870418[b38]C_G	66870418	G	0.2368	0.4062	C	12.55	0.0003954	0.4536	0.2252	0.2917	0.7052	136	-0.4286	-0.6508	-0.2064	0.0002357	0.005557	0.008865	2p14	between MEIS1 and ETAA1
2	2:66898251[b38]C_T	66898251	T	0.2579	0.4271	C	12.13	0.0004958	0.4662	0.2209	0.3024	0.7187	136	-0.3918	-0.6002	-0.1834	0.000333	0.007026	0.00309
2	2:170676094[b38]A_G	170676094	A	0.4368	0.2656	G	12.29	0.0004547	2.145	0.2193	1.395	3.296	136	0.4292	0.2144	0.6441	0.0001439	0.001738	0.001935
2	2:175046091[b38]A_G	175046091	G	0.01579	0.09896	A	12.17	0.0004855	0.1461	0.6302	0.04248	0.5023	136	-0.8772	-1.342	-0.4124	0.0003168	0.03759	0.0003505
2	2:175046501[b38]A_G	175046501	G	0.01579	0.09896	A	12.17	0.0004855	0.1461	0.6302	0.04248	0.5023	136	-0.8772	-1.342	-0.4124	0.0003168	0.03759	0.0003505
5	5:17024028[b38]G_A	17024028	G	0.02632	0.1354	A	15.24	9.446e-05	0.1726	0.4999	0.06478	0.4597	136	-0.818	-1.247	-0.3891	0.0002752	0.03518	0.004817	5p15.1	between MYO10 and BASP1
6	6:53488029[b38]A_C	53488029	C	0.02105	0.1198	A	14.17	0.0001666	0.158	0.5521	0.05355	0.4663	136	-0.9588	-1.448	-0.4698	0.0001884	0.008841	0.0002559	6p12.1	between ELOVL5 and GCLC
6	6:53488897[b38]G_A	53488897	A	0.02105	0.125	G	15.19	9.717e-05	0.1505	0.5505	0.05118	0.4428	136	-1.016	-1.486	-0.545	4.348e-05	0.0128	0.0002322
6	6:53491559[b38]A_G	53491559	G	0.02105	0.125	A	15.19	9.717e-05	0.1505	0.5505	0.05118	0.4428	136	-1.016	-1.486	-0.545	4.348e-05	0.0128	0.0002322
6	6:53492949[b38]AT_A	53492949	A	0.02632	0.125	AT	13.26	0.0002716	0.1892	0.503	0.07059	0.5071	136	-0.9331	-1.408	-0.4588	0.0001797	0.00743	0.000171
6	6:53493206[b38]G_A	53493206	A	0.02632	0.125	G	13.26	0.0002716	0.1892	0.503	0.07059	0.5071	136	-0.9331	-1.408	-0.4588	0.0001797	0.00743	0.000171
6	6:53493237[b38]A_G	53493237	G	0.02632	0.125	A	13.26	0.0002716	0.1892	0.503	0.07059	0.5071	136	-0.9331	-1.408	-0.4588	0.0001797	0.00743	0.000171
7	7:72946524[b38]G_A	72946524	G	0.3895	0.5729	A	12.87	0.0003336	0.4755	0.2084	0.3161	0.7154	136	-0.3834	-0.5911	-0.1756	0.0004232	0.004184	0.006228	7q11.23	POM121
7	7:126349037[b38]C_G	126349037	G	0.2053	0.07292	C	14	0.000183	3.284	0.3306	1.718	6.278	136	0.6191	0.3403	0.8979	2.68e-05	0.001065	0.006712	7q31.33	between POT1 and GRM8
7	7:138863195[b38]G_C	138863195	C	0.1105	0.25	G	12.55	0.0003958	0.3728	0.2852	0.2132	0.6519	136	-0.5087	-0.7721	-0.2453	0.0002317	0.001883	0.0004514	7q34	KIAA1549
8	8:21759954[b38]A_G	21759954	G	0.328	0.1406	A	18.56	1.644e-05	2.982	0.2598	1.792	4.962	134	0.487	0.2348	0.7393	0.0002341	0.001411	0.00139	8p21.3	GFRA2
8	8:21762749[b38]T_A	21762749	A	0.2947	0.1302	T	15.47	8.373e-05	2.792	0.267	1.654	4.712	136	0.4763	0.2187	0.7338	0.0004129	0.001967	0.0003264
8	8:21763315[b38]G_A	21763315	A	0.2926	0.1302	G	15.06	0.000104	2.762	0.2677	1.634	4.669	135	0.4752	0.216	0.7345	0.0004619	0.002103	0.0003436
8	8:21764121[b38]G_A	21764121	A	0.2947	0.1302	G	15.47	8.373e-05	2.792	0.267	1.654	4.712	136	0.4763	0.2187	0.7338	0.0004129	0.001967	0.0003264
8	8:21764761[b38]C_A	21764761	A	0.2947	0.1302	C	15.47	8.373e-05	2.792	0.267	1.654	4.712	136	0.4763	0.2187	0.7338	0.0004129	0.001967	0.0003264
8	8:21764830[b38]T_C	21764830	C	0.2947	0.1316	T	15.08	0.0001031	2.758	0.2672	1.634	4.656	136	0.4763	0.2187	0.7338	0.0004129	0.001967	0.0003264
8	8:21765157[b38]A_G	21765157	G	0.2947	0.1316	A	15.08	0.0001031	2.758	0.2672	1.634	4.656	136	0.4763	0.2187	0.7338	0.0004129	0.001967	0.0003264
8	8:21765205[b38]G_A	21765205	A	0.2947	0.1277	G	15.81	7.003e-05	2.856	0.2703	1.681	4.851	135	0.4854	0.2266	0.7442	0.0003448	0.00168	0.0004549
8	8:21765255[b38]G_A	21765255	A	0.2947	0.1302	G	15.47	8.373e-05	2.792	0.267	1.654	4.712	136	0.4763	0.2187	0.7338	0.0004129	0.001967	0.0003264
8	8:21765358[b38]G_A	21765358	A	0.2895	0.1302	G	14.63	0.0001308	2.721	0.2675	1.611	4.598	136	0.476	0.2183	0.7338	0.000418	0.002439	0.0002701
8	8:21765532[b38]G_A	21765532	A	0.2947	0.1316	G	15.08	0.0001031	2.758	0.2672	1.634	4.656	136	0.4763	0.2187	0.7338	0.0004129	0.001967	0.0003264
8	8:21765608[b38]T_C	21765608	C	0.3	0.1302	T	16.33	5.318e-05	2.863	0.2666	1.698	4.827	136	0.4982	0.2421	0.7542	0.0002093	0.002025	0.0002723
8	8:21765910[b38]T_C	21765910	C	0.2947	0.1302	T	15.47	8.373e-05	2.792	0.267	1.654	4.712	136	0.4763	0.2187	0.7338	0.0004129	0.001967	0.0003264
8	8:21778547[b38]G_T	21778547	T	0.2842	0.1354	G	12.77	0.0003522	2.535	0.2652	1.507	4.264	136	0.4687	0.2204	0.717	0.0003158	0.00155	0.0001779
8	8:21779154[b38]C_G	21779154	G	0.3	0.151	C	12.15	0.0004918	2.409	0.2563	1.458	3.981	136	0.4725	0.2305	0.7144	0.0001992	0.001896	9.789e-05
19	19:20727202[b38]T_C	20727202	C	0.1789	0.05729	T	13.6	0.0002262	3.586	0.3637	1.758	7.315	136	0.65	0.3414	0.9586	6.433e-05	0.005763	0.0004231	19p12	between ZNF626 and ZNF66
19	19:20727525[b38]T_C	20727525	C	0.1842	0.05729	T	14.52	0.0001384	3.716	0.3626	1.826	7.562	136	0.6423	0.3461	0.9385	4.01e-05	0.006646	0.000252
19	19:20736434[b38]T_C	20736434	C	0.1737	0.05729	T	12.69	0.0003668	3.459	0.3648	1.692	7.071	136	0.6476	0.3363	0.9588	7.808e-05	0.005131	0.0003987
19	19:39335957[b38]A_G	39335957	G	0.03158	0.151	A	16.38	5.196e-05	0.1833	0.4612	0.07422	0.4526	136	-0.7539	-1.147	-0.3609	0.0002546	0.005382	0.002101	19q13.2	GMFG
20	20:62671558[b38]CTT_C	62671558	CTT	0.4105	0.224	C	15.36	8.889e-05	2.413	0.2274	1.545	3.768	136	0.4347	0.2117	0.6578	0.0002046	0.005925	0.0005565	20q13.33	SLCO4A1
22	22:19111906[b38]A_G	19111906	G	0.2021	0.3646	A	12.32	0.0004474	0.4415	0.2355	0.2783	0.7005	135	-0.4835	-0.7414	-0.2256	0.0003469	0.009603	0.0004283	22q11.21	DGCR2

## Sheet: Table S4
Supplementary Table S4: Mendelian Randomization analysis
							IVW				Simple median				Weighted median				MR-Egger					MR-PRESSO
Source	Total Cases	Total Controls		Number of SNPs used	Cochran's Q p-value	I2	BETA	SEbeta	OR (95%CI)	P value	BETA	SEbeta	OR (95%CI)	P value	BETA	SEbeta	OR (95%CI)	P value	BETA	SEbeta	OR (95%CI)	P value	Intercept (p-value)	Raw BETA	Raw SEbeta	Raw P-value	Corrected BETA	Corrected SEbeta	Corrected P-value	OR (95%CI)*	Global P value	Distortion P value	# of Significant Outliers (total deviating)
A2_ALL_eur (HGI meta-analysis release #7)	13769	1072442	original analysis	204	0	0.415	0.254	0.069	1.289 (1.126, 1.476)	0	0.293	0.094	1.340 (1.115, 1.612)	0.002	0.273	0.097	1.314 (1.086, 1.589)	0.005	0.126	0.137	1.134 (0.867, 1.484)	0.357	0.003 (p=0.280)	0.254349	0.0690833	0.0003	0.20502	0.0627607	0.0013	1.228 (1.085, 1.388)	<0.0001	0.33	3 (8)
			removing 8 outliers	196	0.0592	0.14	0.201	0.058	1.223 (1.091, 1.370)	0.001	0.275	0.093	1.317 (1.097, 1.580)	0.003	0.271	0.098	1.311 (1.082, 1.589)	0.006	0.165	0.114	1.179 (0.943, 1.475)	0.147	0.001 (p=0.711)	-	-	-	-	-	-	-	-	-	-
			Steiger filtering	126	1	0	0.131	0.059	1.140 (1.015, 1.280)	0.027	0.138	0.101	1.148 (0.942, 1.399)	0.171	0.243	0.101	1.275 (1.046, 1.554)	0.016	0.175	0.112	1.191 (0.956, 1.484)	0.118	-0.001 (p=0.647)	0.131205	0.0384125	0.000858683	NA	NA	NA	1.140 (1.058, 1.229)	1	1	0
			PheWeb Topmed filtering	161	0	0.352	0.218	0.08	1.244 (1.063, 1.454)	0.006	0.173	0.109	1.189 (0.960, 1.472)	0.112	0.328	0.114	1.388 (1.110, 1.736)	0.004	0.248	0.175	1.281 (0.909, 1.806)	0.156	-0.001 (0.846)	0.217857	0.0795212	0.00684979	0.204576	0.0735895	0.00610132	1.227 (1.062, 1.417)	<1e-04	0.8316	3 (6)
			cis-IVs	5	0.7834	0	-0.024	0.096	0.976 (0.809, 1.179)	0.807	-0.064	0.183	0.938 (0.655, 1.343)	0.725	-0.042	0.102	0.959 (0.784, 1.172)	0.682	-0.073	0.185	0.930 (0.647, 1.334)	0.691	0.008 (p=0.751)	-0.0235	0.0635	0.7299	NA	NA	NA	0.977 (0.863, 1.106)	0.7694	1	0
			trans (original) + cis	209	0	0.414	0.191	0.061	1.210 (1.075, 1.362)	0.002	0.279	0.089	1.322 (1.110, 1.575)	0.002	0.016	0.082	1.016 (0.866, 1.192)	0.846	0.035	0.098	1.036 (0.855, 1.256)	0.721	0.005 (p=0.046)	0.191	0.061	0.0019	0.1521	0.0549	0.0061	1.164 (1.046, 1.297)	<1e-04	0.4318	3 (8)
			trans (original) + cis Steiger filtering	130	1	0	0.089	0.05	1.093 (0.991, 1.207)	0.076	0.099	0.094	1.104 (0.918, 1.327)	0.294	-0.005	0.083	0.995 (0.845, 1.171)	0.951	0.063	0.079	1.065 (0.912, 1.242)	0.426	0.001 (p=0.660)	0.089	0.033	0.008	NA	NA	NA	1.093 (1.025, 1.166)	1	1	0
B1_ALL (HGI meta-analysis release #7)	16512	71321	original analysis	210	0.182	0.081	0.055	0.068	1.057 (0.925, 1.207)	0.419	0.163	0.108	1.177 (0.952, 1.455)	0.131	0.041	0.11	1.042 (0.840, 1.293)	0.71	-0.156	0.135	0.856 (0.657, 1.115)	0.247	0.005 (p=0.070)	0.054939	0.068011	0.4201	NA	NA	NA	1.056 (0.925, 2.098)	0.1928	NA	0
Ellinghaus et al. (Ellinghaus et al. 2020)	835	1255	original analysis	201	0.0134	0.19	0.434	0.202	1.543 (1.039, 2.293)	0.031	0.665	0.31	1.944 (1.059, 3.570)	0.032	0.275	0.324	1.317 (0.698, 2.484)	0.396	0.372	0.402	1.451 (0.660, 3.190)	0.354	0.002 (p=0.860)	0.437594	0.201552	0.0325423	0.359626	0.192525	0.0632401	1.433 (0.982, 2.090)	0.0134	0.6259	1
Said et al. (Said et al. 2022)§	575531		original analysis	43	0	0.856	0.001	0.007		0.864	0.007	0.004		0.106	-0.001	0.004		0.855	-0.004	0.013		0.741	0.001 (0.632)	0.00113317	0.00663524	0.865217	0.00160999	0.0032261	0.620697		<1e-04	0.8951	5 (8)
* for the corrected model, unless NA
§ reverse direction MR analysis

## Sheet: Table S5
Supplementary Table 5: Instrumental variables (IV) selected for the Mendelian Randomization (MR)
Variant *	Chr	Position	Effect Allele *	Non effect allele *	Beta *	SE *	P value *	Closest Gene *	MAF *	Chr	Position (hg38)	F-statistics	R2	Present Dataset °	A2_ALL_eur HGI °	B1_ALL HGI °	Elleng-hauss et al. °	Filter §	Steiger filter §	PheWeb §
rs531479718	1	154445749	CAA	C	-0.0901	0.0023	<4.94E-324	IL6R	0.3797	1	154445749	1534.6	0.00382404
rs61946383	12	120918272	A	G	0.0823	0.0021	<4.94E-324	HNF1A-AS1;RPL12P33	0.3897	12	120918272	1535.89	0.00322184	x	x	x	x			digestive system
rs11208685	1	65604348	A	T	0.0974	0.0025	2.25E-320	LEPR	0.2078	1	65604348	1517.88	0.0031234	x	x	x	x	strand
rs1260326	2	27508073	T	C	0.0758	0.002	2.7e-303	GCKR	0.4105	2	27508073	1436.41	0.00278077	x	x	x	x			endocrine/metabolic and digestive system
rs147711004	19	44834661	A	G	-0.2117	0.0057	9.15e-302	PVRL2;BCAM	0.02883	19	44834661	1379.41	0.00250964		x	x	x	MAF
rs4656241	1	159644196	T	C	-0.0884	0.0025	2.76e-264	CRPP1;OR10J6P	0.2416	1	159644196	1250.33	0.00286371	x	x	x	x
rs17616063	16	51402971	A	G	0.1338	0.0044	3.91e-205	HNRNPA1P48;RP11-437L7.1	0.07853	16	51402971	924.713	0.00259095		x	x	x
rs7012637	8	9315699	A	G	0.0499	0.002	1.29e-132	RP11-115J16.1	0.4732	8	9315699	622.502	0.00124143	x	x	x	x
rs6734238	2	113083453	A	G	-0.0449	0.002	9.53e-108	IL1F10;RNU6-1180P	0.4125	2	113083453	504.002	0.000977135	x	x	x	x
rs12239046	1	247438293	T	C	-0.0404	0.002	1.34e-87	NLRP3	0.3539	1	247438293	408.04	0.000746402	x	x	x	x
rs1800961	20	44413724	T	C	-0.1074	0.0059	6.495e-74	HNF4A	0.03678	20	44413724	331.363	0.000817289		x	x	x	MAF
rs2239222	14	72545177	A	G	-0.0359	0.0021	2.853e-63	RGS6	0.3539	14	72545177	292.247	0.000589385	x	x	x	x
rs339969	15	60591082	A	C	0.0339	0.0021	1.292e-56	RP11-219B17.1	0.3917	15	60591082	260.592	0.000547647	x	x	x	x
rs4817984	21	39093140	A	C	-0.0344	0.0022	3.139e-53	AF064858.10;RPL23AP12	0.2694	21	39093140	244.496	0.000465826	x	x	x	x			digestive system
rs6519133	22	38700597	T	C	0.0313	0.0021	1.578e-48	JOSD1	0.4046	22	38700597	222.152	0.000472012	x	x	x	x
rs75460349	1	26853597	A	C	0.0948	0.0067	3.401e-45	ZDHHC18	0.02485	1	26853597	200.201	0.000435556		x	x	x	MAF
rs10095930	8	115962077	T	C	0.0286	0.002	8.234e-45	LINC00536	0.4264	8	115962077	204.49	0.000400118	x	x	x	x
rs6486122	11	13339977	T	C	0.0296	0.0021	1.38e-43	ARNTL	0.2962	11	13339977	198.676	0.000365298	x	x	x	x
rs149624078	15	53436513	T	C	-0.1402	0.0102	3.848e-43	WDR72;RP11-209E8.1	0.0169	15	53436513	188.928	0.000653146		x	x		MAF	covid
rs469882	1	91064875	A	C	0.0349	0.0025	8.684e-43	RPL5P6;HFM1	0.1899	1	91064875	194.882	0.000374752	x	x	x	x
rs12231235	12	95463914	A	G	-0.0279	0.002	9.943e-43	RP11-490G8.1;RNU6-735P	0.4076	12	95463914	194.603	0.000375913	x	x	x	x
rs1490384	6	126530014	T	C	-0.0279	0.002	9.943e-43	MIR588;RNU6-200P	0.493	6	126530014	194.603	0.000389129	x	x	x	x
rs28929474	14	94378610	T	C	-0.1003	0.0074	1.674e-41	SERPINA1	0.0169	14	94378610	183.712	0.000334285		x	x		MAF
rs3768321	1	39570256	T	G	0.0338	0.0025	3.057e-40	RP11-69E11.8	0.1879	1	39570256	182.79	0.000348658	x	x	x	x		covid
rs56094641	16	53772541	A	G	-0.0266	0.002	5.351e-39	FTO	0.4344	16	53772541	176.89	0.00034769	x	x	x	x		covid	endocrine/metabolic and cancer
rs55855238	18	57422483	T	C	-0.027	0.0021	1.478e-36	ONECUT2;ST8SIA3	0.332	18	57422483	165.306	0.000323349	x	x	x	x		covid
rs1332328	10	89251701	T	C	0.0265	0.0021	2.807e-35	LIPA	0.3598	10	89251701	159.24	0.000323518	x	x	x	x			circulatory system
rs1880241	7	22719850	A	G	0.0252	0.002	3.544e-35	AC002480.2;AC073072.5	0.4811	7	22719850	158.76	0.000317066	x	x	x	x
rs75229905	7	73481616	T	C	0.0372	0.0031	4.016e-34	BAZ1B	0.1143	7	73481616	144	0.000280187		x	x	x
rs11868378	17	78361793	A	G	-0.0334	0.0027	5.735e-34	RP11-806H10.4	0.2137	17	78361793	153.026	0.0003749	x	x	x	x
rs4647725	11	47223838	T	C	0.0333	0.0027	8.943e-34	DDB2	0.1541	11	47223838	152.111	0.000289095	x	x	x	x			circulatory system
rs1037170	17	74706775	T	C	0.0281	0.0023	3.563e-33	CD300LF;RAB37	0.2734	17	74706775	149.265	0.000313716	x	x	x	x
rs2542153	18	12783899	T	C	-0.0237	0.002	2.613e-31	PTPN2;RP11-973H7.1	0.4294	18	12783899	140.422	0.000275246	x	x	x	x
rs505922	9	133273813	T	C	-0.0239	0.0021	5.212e-29	ABO	0.3678	9	133273813	129.526	0.000265639	x	x	x	x		covid	circulatory system, endocrine/metabolic, digestive system
rs2700938	7	36045532	T	C	-0.0236	0.0021	2.508e-28	AC083864.3	0.3817	7	36045532	126.295	0.000262891	x	x	x	x
rs55707100	15	43528519	T	C	0.0692	0.0063	5.789e-28	MAP1A	0.02286	15	43528519	120.651	0.000213932		x	x	x	MAF
rs6073958	20	45923216	T	C	0.0279	0.0025	5.871e-28	PCIF1;PLTP	0.2207	20	45923216	124.546	0.00026776	x	x	x	x
rs516316	19	48702888	C	G	0.0223	0.002	6.544e-28	FUT2	0.4414	19	48702888	124.323	0.00024523	x	x	x	x	strand	covid
rs2280406	3	49904003	A	G	0.0222	0.002	1.124e-27	CTD-2330K9.3	0.4911	3	49904003	123.21	0.000246342	x	x	x	x			endocrine/metabolic
rs17138478	17	37713312	A	C	0.0338	0.0032	9.234e-27	HNF1B	0.1133	17	37713312	111.566	0.000229546	x	x	x	x			digestive system
rs1800693	12	6330843	T	C	0.0218	0.002	9.556e-27	TNFRSF1A	0.4254	12	6330843	118.81	0.00023233	x	x	x	x
rs7756870	6	130052503	C	G	-0.0224	0.0021	1.106e-25	L3MBTL3	0.3211	6	130052503	113.778	0.000218762	x	x	x	x	strand
rs28601761	8	125487789	C	G	0.0211	0.002	3.689e-25	RP11-136O12.2	0.4076	8	125487789	111.303	0.000215003	x	x	x	x	strand
rs1441169	2	213168806	A	G	0.021	0.002	6.157e-25	RP11-105N14.2;RP11-105N14.3	0.3936	2	213168806	110.25	0.000210515	x	x	x	x		covid
rs7933202	11	60169453	A	C	0.021	0.002	6.157e-25	MS4A6A;AP001257.1	0.4652	11	60169453	110.25	0.000219432	x	x	x	x
rs1292061	17	59833869	A	G	-0.0209	0.002	1.025e-24	VMP1	0.4324	17	59833869	109.202	0.000214413	x	x	x	x
rs687339	3	136213517	T	C	-0.0249	0.0024	2.193e-24	RP11-463H24.1;PCCB	0.2296	3	136213517	107.641	0.000219339	x	x	x	x			circulatory system and endocrine/matabolic
rs2161037	2	169036909	A	G	0.0205	0.002	7.697e-24	ABCB11;DHRS9	0.4672	2	169036909	105.062	0.000209221	x	x	x	x
rs78428995	9	136387395	T	C	-0.0203	0.002	2.079e-23	SNAPC4	0.3936	9	136387395	103.022	0.000196714	x	x	x	x			digestive system
rs4764939	12	103129174	T	C	-0.0201	0.002	5.562e-23	RP11-328J6.1	0.494	12	103129174	101.002	0.000201976	x	x	x	x
rs13028310	2	632591	T	C	-0.026	0.0026	9.064e-23	TMEM18;AC093326.3	0.172	2	632591	100	0.000192546	x	x	x	x			endocrine/metabolic and circulatory system
rs1056441	20	63738996	T	C	-0.0208	0.0021	2.283e-22	LIME1	0.2773	20	63738996	98.1043	0.000173406	x	x	x	x			respiratory system
rs11047224	12	24042108	C	G	-0.0522	0.0054	3.903e-22	MIR920;SOX5	0.04573	12	24042108	93.4444	0.000237817	x	x	x	x	strand and MAF
rs1545536	8	143560999	T	C	-0.0244	0.0025	9.143e-22	GSDMD	0.2058	8	143560999	95.2576	0.000194619	x	x	x	x
rs11772470	7	99583473	A	G	-0.0273	0.0029	1.006e-21	GS1-259H13.10	0.1561	7	99583473	88.6195	0.000196358	x	x	x	x
rs4141632	2	102140679	A	G	0.0223	0.0023	1.683e-21	IL1R1	0.2505	2	102140679	94.0057	0.000186732	x	x	x	x		covid
rs12927172	16	27313700	A	G	0.0193	0.002	2.589e-21	IL4R	0.3718	16	27313700	93.1225	0.000174001	x	x	x	x
rs149394327	17	66232877	C	G	0.0593	0.0063	5.768e-21	APOH	0.04076	17	66232877	88.5989	0.00027498		x	x	x	strand and MAF
rs2161374	5	172749883	T	C	-0.0191	0.002	6.604e-21	CTB-79E8.2;RP11-779O18.1	0.4781	5	172749883	91.2025	0.000182055	x	x	x	x
rs12459419	19	51225221	T	C	-0.02	0.0021	8.426e-21	CD33	0.3101	19	51225221	90.7029	0.00017115	x	x	x	x		covid
rs77704739	5	52785075	T	C	0.0483	0.0052	1.38e-20	CTD-2288O8.1	0.02883	5	52785075	86.2755	0.000130636		x	x	x	MAF	covid
rs58542926	19	19268740	T	C	0.0356	0.0039	3.528e-20	TM6SF2	0.06759	19	19268740	83.3241	0.000159742		x	x	x			endocrine/metabolic and digestive system
rs11689543	2	24907571	A	T	-0.0186	0.002	6.58e-20	ADCY3	0.4274	2	24907571	86.49	0.000169333	x	x	x	x	strand	covid
rs9611454	22	41013425	T	C	-0.0195	0.0021	7.491e-20	RBX1;Y_RNA	0.3529	22	41013425	86.2245	0.000173669	x	x	x	x
rs9738365	12	31844701	A	C	0.0212	0.0023	1.388e-19	RP11-428G5.4;SNORA25	0.3072	12	31844701	84.9603	0.000191307	x	x	x	x		covid
rs6920220	6	137685367	A	G	0.0219	0.0024	3.175e-19	RP11-95M15.1;RP11-95M15.2	0.169	6	137685367	83.2656	0.000134712	x	x	x	x			digestive system
rs4354188	6	116006773	T	C	0.018	0.002	9.599e-19	FRK	0.2346	6	116006773	81	0.000116357	x	x	x	x		covid
rs55981844	14	96467077	T	C	0.0198	0.0022	9.599e-19	AK7	0.2843	14	96467077	81	0.00015954	x	x	x	x
rs7103411	11	27678578	T	C	0.0216	0.0024	9.599e-19	BDNF-AS	0.4085	11	27678578	81	0.000225468	x	x	x	x		covid	circulatory system
rs2429473	12	46805116	A	C	0.0224	0.0025	1.363e-18	SLC38A4	0.1998	12	46805116	80.2816	0.000160443	x	x	x	x
rs3808348	7	988812	T	C	-0.0224	0.0025	1.363e-18	CYP2W1	0.2147	7	988812	80.2816	0.000169197	x	x	x	x
rs72694393	14	24404987	T	G	-0.0179	0.002	1.488e-18	NYNRIN	0.4891	14	24404987	80.1025	0.000160129	x	x	x	x		covid
rs11666245	19	37739025	A	G	-0.0419	0.0048	2.021e-18	ZNF573	0.04573	19	37739025	76.1984	0.000153225		x	x	x	MAF
rs1905505	3	170977637	A	G	0.0196	0.0022	2.126e-18	RNU1-70P;KLF7P1	0.2883	3	170977637	79.3719	0.000157646	x	x	x	x			musculoskeletal system
rs2261790	20	25282153	T	C	-0.0178	0.002	2.301e-18	PYGB	0.4334	20	25282153	79.21	0.000155609	x	x	x	x
rs7357754	9	89592393	A	G	-0.0177	0.002	3.55e-18	SEMA4D;GADD45G	0.4841	9	89592393	78.3225	0.000156487	x	x	x	x
rs35462231	7	150597544	A	T	0.0212	0.0024	4.1e-18	RP11-632K21.7;GIMAP4	0.2157	7	150597544	78.0278	0.000152067	x	x	x	x	strand	covid
rs11118625	1	220930046	A	G	0.0194	0.0022	4.672e-18	RP11-453O22.1;HLX	0.2604	1	220930046	77.7603	0.000144968	x	x	x	x
rs6453434	5	79274396	T	G	0.0184	0.0021	7.576e-18	JMY	0.338	5	79274396	76.771	0.00015151	x		x				NA
rs12132412	1	21493549	A	G	-0.0182	0.0021	1.705e-17	NBPF3;ALPL	0.4016	1	21493549	75.1111	0.000159205	x	x	x	x		covid
rs75423534	11	55603905	A	G	-0.0294	0.0035	2.013e-17	OR4C11	0.1322	11	55603905	70.56	0.000198324			x
rs2657896	12	56535910	T	C	-0.0233	0.0027	2.332e-17	RBMS2	0.1789	12	56535910	74.4705	0.000159495	x	x	x	x
rs4714508	6	41703939	A	G	-0.0179	0.0021	5.666e-17	TFEB	0.3449	6	41703939	72.6553	0.000144789	x	x	x	x
rs10871777	18	60184530	A	G	-0.0196	0.0023	5.764e-17	RP11-795H16.2;RNU4-17P	0.2465	18	60184530	72.62	0.000142706	x	x	x	x			endocrine/metabolic
rs9604045	13	113272893	T	G	-0.0229	0.0027	8.057e-17	LDHBP1;CUL4A	0.2565	13	113272893	71.9355	0.000200018	x	x	x	x		covid
rs6792725	3	24478792	A	G	0.0185	0.0022	1.465e-16	THRB	0.329	3	24478792	70.7128	0.00015111	x	x	x	x		covid
rs60037105	16	88462228	A	T	0.0183	0.0022	3.084e-16	ZFPM1	0.3032	16	88462228	69.1921	0.000141504	x	x	x	x	strand
rs4418728	10	93079967	T	G	-0.0166	0.002	3.575e-16	CYP26A1;NIP7P1	0.4871	10	93079967	68.89	0.000137688	x	x	x	x
rs4788095	16	28820038	T	C	-0.0166	0.002	3.575e-16	RP11-1348G14.5	0.331	16	28820038	68.89	0.000122039	x	x	x	x			circulatory system and endocrine/matabolic
rs2207132	20	40513876	A	G	0.0487	0.006	5.18e-16	SNORD112;MAFB	0.04076	20	40513876	65.8803	0.00018546		x	x	x	MAF
rs4755720	11	43607199	T	C	-0.0165	0.002	5.36e-16	HSD17B12	0.3996	11	43607199	68.0625	0.000130636	x	x	x	x
rs10760691	9	99519101	A	G	-0.0172	0.0021	8.654e-16	NAMA;RP11-547C13.1	0.3847	9	99519101	67.0839	0.000140054	x	x	x	x
rs8072566	17	42324345	A	G	-0.0204	0.0025	1.105e-15	STAT3	0.2058	17	42324345	66.5856	0.00013604	x	x	x	x		covid
rs6020459	20	50344009	T	C	-0.0178	0.0022	1.914e-15	RP11-290F20.2;RN7SL636P	0.326	20	50344009	65.4628	0.000139235	x	x	x	x		covid	genitourinary system
rs12929503	16	69531558	T	C	0.0161	0.002	2.645e-15	NFAT5;CYB5B	0.4245	16	69531558	64.8025	0.00012665		x	x	x			endocrine/metabolic, sense e digestive system
rs6686560	1	198473691	A	G	0.0256	0.0033	3.919e-15	NEK7;ATP6V1G3	0.1352	1	198473691	60.18	0.000153251	x	x	x	x
rs704017	10	79059375	A	G	0.016	0.002	3.919e-15	ZMIZ1-AS1	0.4384	10	79059375	64	0.000126057	x	x	x	x		covid	hematopoietic system
rs663015	11	72787990	T	C	-0.0167	0.0021	5.686e-15	STARD10;ARAP1	0.2823	11	72787990	63.2404	0.00011301	x	x	x	x		covid
rs7310135	12	90068229	T	C	0.0159	0.002	5.792e-15	RP11-567C2.1;RP11-654D12.2	0.4851	12	90068229	63.2025	0.000126293	x	x	x	x
rs7127808	11	66164448	A	T	-0.0206	0.0026	7.142e-15	PACS1	0.1909	11	66164448	62.7751	0.000131091	x	x	x	x	strand	covid
rs59916403	2	241431336	T	G	0.0166	0.0021	8.232e-15	FARP2	0.336	2	241431336	62.4853	0.000122957	x	x	x	x
rs7662792	4	45119856	A	T	-0.0166	0.0021	8.232e-15	RP11-362I1.1;PRKRIRP9	0.3191	4	45119856	62.4853	0.000119745	x	x	x	x	strand
rs178826	17	16180370	T	C	0.0158	0.002	8.541e-15	NCOR1	0.4344	17	16180370	62.41	0.000122671	x	x	x	x		covid
rs67890964	16	83945712	T	C	-0.0165	0.0021	1.189e-14	RP11-505K9.4	0.3837	16	83945712	61.7347	0.00012876	x	x	x	x
rs1801272	19	40848628	A	T	0.0526	0.0069	3.019e-14	CYP2A6	0.0338	19	40848628	58.113	0.000180711		x	x	x	strand and MAF	covid
rs4018180	16	2119457	A	G	-0.0317	0.0042	3.102e-14	RP11-304L19.2	0.07157	16	2119457	56.9666	0.000133545	x	x	x	x
rs1688043	19	35062437	T	C	-0.0305	0.0041	6.931e-14	HPN-AS1	0.06163	19	35062437	55.3391	0.000107596		x	x
rs10864088	1	214219538	A	G	-0.016	0.0021	7.246e-14	PROX1;SMYD2	0.3072	1	214219538	58.0499	0.000108968	x	x	x	x
rs303429	10	30419512	T	C	-0.0152	0.002	8.354e-14	RP11-449I17.5;MAP3K8	0.4026	10	30419512	57.76	0.000111136	x	x	x	x		covid
rs543492421	6	97973979	A	AT	0.0174	0.0023	1.082e-13	RP11-436D23.1	0.4145	6	97973979	57.2325	0.000146953			x				NA
rs12220	20	58715649	T	C	-0.0151	0.002	1.212e-13	NPEPL1	0.4533	20	58715649	57.0025	0.00011301	x	x	x	x		covid
rs68085814	17	49058513	A	G	-0.0164	0.0022	2.447e-13	IGF2BP1;CTD-2244F11.2	0.2575	17	49058513	55.5702	0.000102847	x	x	x	x		covid	circulatory system
rs62011286	15	63498926	A	G	-0.0156	0.0021	2.959e-13	AC007950.1;USP3	0.3926	15	63498926	55.1837	0.000116066	x	x	x	x		covid
rs1338071	6	153044699	C	G	0.0163	0.0022	3.41e-13	RGS17	0.2932	6	153044699	54.8946	0.00011012	x	x	x	x	strand	covid
rs10770829	12	21557815	T	C	0.0185	0.0025	3.643e-13	GYS2	0.2296	12	21557815	54.76	0.000121077	x	x	x	x
rs1532085	15	58391167	A	G	0.0147	0.002	5.234e-13	ALDH1A2	0.3648	15	58391167	54.0225	0.000100145	x	x	x	x			endocrine/metabolic
rs11790458	9	101349554	A	G	-0.0198	0.0027	5.903e-13	BAATP1;TRMT112P4	0.159	9	101349554	53.7778	0.000104846	x	x	x	x		covid
rs11012732	10	21541175	A	G	-0.0153	0.0021	8.31e-13	MLLT10	0.3519	10	21541175	53.0816	0.000106776	x	x	x	x			circulatory system and digestive system
rs2289852	5	157311532	A	G	-0.0313	0.0044	8.715e-13	CYFIP2	0.06262	5	157311532	50.6038	0.000115013		x	x	x
rs9905884	17	70261597	A	C	0.0166	0.0023	1.352e-12	CTD-2378E21.1;CALM2P1	0.2744	17	70261597	52.0907	0.000109731	x	x	x	x
rs12140498	1	221925348	T	C	-0.0173	0.0024	1.442e-12	RP11-815M8.1	0.2227	1	221925348	51.9601	0.000103617	x	x	x	x			cancer
rs2596937	3	9439222	T	C	-0.0173	0.0024	1.442e-12	SETD5	0.1769	3	9439222	51.9601	8.71571e-05	x	x	x	x
rs13021775	2	36832414	C	G	-0.0144	0.002	1.53e-12	VIT;AC007382.1	0.499	2	36832414	51.84	0.00010368	x	x	x	x	strand	covid
rs385417	7	102221556	A	C	0.0144	0.002	1.53e-12	CUX1	0.3867	7	102221556	51.84	9.83563e-05	x	x	x	x
rs11078597	17	1715069	T	C	0.0187	0.0026	1.616e-12	MIR22HG	0.169	17	1715069	51.7293	9.82202e-05	x	x	x	x		covid
rs10106298	8	102676153	A	G	0.0151	0.0021	1.637e-12	KB-1042C11.1;KLF10	0.3539	8	102676153	51.7029	0.000104271	x	x	x	x		covid
rs750344	5	73683611	A	G	0.0158	0.0022	1.74e-12	ARHGEF28	0.2922	5	73683611	51.5785	0.000103261	x	x	x	x		covid
rs34761529	1	22354721	T	C	-0.0179	0.0025	2.029e-12	ZBTB40;RP11-415K20.1	0.1909	1	22354721	51.2656	9.89793e-05	x	x	x	x			musculoskeletal system
rs73137144	7	74659260	A	G	0.0186	0.0026	2.119e-12	GTF2I	0.168	7	74659260	51.1775	9.67138e-05	x	x	x	x		covid	circulatory system and endocrine/matabolic
rs6925389	6	7112586	A	G	-0.0149	0.0021	3.195e-12	RREB1	0.3777	6	7112586	50.3424	0.000104364	x	x	x	x			digestive system
rs562609617	16	79711775	G	GT	-0.0177	0.0025	3.554e-12	RP11-345M22.1	0.3479	16	79711775	50.1264	0.000142149		x	x			covid	NA
rs4658403	1	243669258	T	C	-0.0184	0.0026	3.631e-12	AKT3	0.1779	1	243669258	50.0828	9.90299e-05	x	x	x	x
rs1635852	7	28149792	T	C	0.0141	0.002	4.378e-12	JAZF1	0.4811	7	28149792	49.7025	9.9263e-05	x	x	x	x		covid	endocrine/metabolic
rs1869358	2	177315975	T	C	0.0169	0.0024	4.638e-12	AC074286.1	0.2207	2	177315975	49.5851	9.8245e-05	x	x	x	x		covid
rs10924372	1	236149026	T	C	-0.0147	0.0021	6.185e-12	GPR137B	0.3678	1	236149026	49	0.000100492	x	x	x	x
rs16988471	21	31750262	A	C	-0.0336	0.0049	6.185e-12	TPT1P1;AP000255.6	0.04374	21	31750262	47.0204	9.44416e-05	x	x	x	x	MAF
rs1800973	12	69350234	A	C	0.0294	0.0043	6.185e-12	LYZ	0.05268	12	69350234	46.7474	8.62715e-05	x	x	x	x		covid
rs4690098	4	3445429	T	C	0.0167	0.0024	8.236e-12	HGFAC	0.2346	4	3445429	48.4184	0.000100157	x	x	x	x
rs1222209	11	30340123	A	C	-0.0146	0.0021	8.578e-12	RP4-710M3.1;ARL14EP	0.33	11	30340123	48.3356	9.42594e-05	x	x	x	x			genitourinary system
rs2956395	11	61752514	C	G	-0.0145	0.0021	1.187e-11	RP11-467L20.10	0.338	11	61752514	47.6757	9.40894e-05		x	x	x	strand	covid
rs12516176	5	151056084	T	C	-0.0151	0.0022	1.569e-11	TNIP1	0.2863	5	151056084	47.1095	9.31796e-05	x	x	x	x
rs7956514	12	12726320	T	G	-0.0151	0.0022	1.569e-11	APOLD1	0.2545	12	12726320	47.1095	8.65206e-05	x	x	x	x		covid
rs552693039	1	109274241	T	TC	-0.0198	0.003	2.001e-11	CELSR2	0.1769	1	109274241	43.56	0.000114167			x				NA
rs17417252	1	205246982	A	G	-0.015	0.0022	2.131e-11	TMCC2	0.2823	1	205246982	46.4876	9.1173e-05	x	x	x	x		covid
rs12605964	18	48137416	T	C	0.0141	0.0021	4.262e-11	ZBTB7C	0.3489	18	48137416	45.0816	9.03269e-05	x	x	x	x		covid
rs166169	5	56898941	T	C	-0.0188	0.0029	4.262e-11	MAP3K1;AC008937.3	0.1561	5	56898941	42.0262	9.31193e-05	x	x	x	x
rs10497423	2	173982965	T	G	-0.0134	0.002	4.684e-11	RP11-394I13.2;RP11-394I13.3	0.4294	2	173982965	44.89	8.799e-05	x	x	x	x		covid
rs4246598	2	88138531	A	C	0.0134	0.002	4.684e-11	FABP1;THNSL2	0.3897	2	88138531	44.89	8.54109e-05	x	x	x	x		covid
rs7639927	3	4721050	A	T	-0.0134	0.002	4.684e-11	ITPR1	0.4771	3	4721050	44.89	8.95917e-05	x	x	x	x	strand
rs7993752	13	41999844	A	C	-0.0134	0.002	4.684e-11	VWA8;RPS28P8	0.4791	13	41999844	44.89	8.96231e-05	x	x	x	x		covid
rs630372	1	177916627	A	G	0.0154	0.0023	4.82e-11	RP4-798P15.3;RP11-63B19.1	0.2227	1	177916627	44.8318	8.2107e-05	x	x	x	x		covid
rs34864350	14	58292562	A	G	-0.0301	0.0046	5.04e-11	RP11-349A22.5	0.05865	14	58292562	42.8171	0.000100042		x	x	x
rs72730950	15	51710073	A	G	0.0253	0.0039	6.181e-11	RP11-313P18.1	0.08151	15	51710073	42.0835	9.58421e-05	x	x	x	x		covid
rs3935032	1	1628814	T	C	-0.0153	0.0023	6.417e-11	MIB2	0.3579	1	1628814	44.2514	0.000107591	x	x	x	x
rs12620844	2	231459799	T	C	-0.0133	0.002	6.509e-11	NCL	0.3748	2	231459799	44.2225	8.28995e-05	x	x	x	x
rs7908825	10	73794783	C	G	-0.0133	0.002	6.509e-11	ZSWIM8	0.3678	10	73794783	44.2225	8.2262e-05	x	x	x	x	strand
rs930035	2	171084465	A	G	-0.0133	0.002	6.509e-11	TLK1	0.4722	2	171084465	44.2225	8.81716e-05	x	x	x	x
rs245767	5	171098389	A	G	-0.0145	0.0022	9.575e-11	RANBP17	0.2734	5	171098389	43.4401	8.35334e-05	x	x	x	x
rs583040	1	43594812	A	G	-0.0131	0.002	1.248e-10	PTPRF	0.3539	1	43594812	42.9025	7.84789e-05	x	x	x	x		covid
rs10008492	4	38764099	T	C	0.0137	0.0021	1.478e-10	RNA5SP158;TLR10	0.3181	4	38764099	42.5601	8.14246e-05	x	x	x	x		covid
rs994596	4	18458205	T	C	0.0137	0.0021	1.478e-10	RP11-608B3.1;LCORL	0.4344	4	18458205	42.5601	9.22296e-05	x	x	x	x
rs59737437	19	2671102	T	C	-0.015	0.0023	1.498e-10	GNG7	0.2386	19	2671102	42.5331	8.17515e-05		x	x	x		covid
rs11156891	14	21223782	A	T	-0.0163	0.0025	1.515e-10	HNRNPC	0.1819	14	21223782	42.5104	7.90759e-05	x	x	x	x	strand	covid
rs112957492	1	62651339	T	C	0.0136	0.0021	2.007e-10	DOCK7	0.3012	1	62651339	41.941	7.78602e-05		x	x	x		covid	endocrine/metabolic
rs570916461	2	202272149	A	AT	0.0155	0.0024	2.249e-10	NOP58	0.4841	2	202272149	41.7101	0.000120004							NA
rs2030291	11	16229705	A	T	0.0129	0.002	2.372e-10	SOX6	0.4165	11	16229705	41.6025	8.08845e-05	x	x	x	x	strand
rs112213274	10	98024795	CCA	C	-0.0148	0.0023	2.613e-10	CRTAC1	0.493	10	98024795	41.4064	0.000109499							NA
rs13066686	3	94356182	A	C	-0.0128	0.002	3.258e-10	NSUN3;ARMC10P1	0.4115	3	94356182	40.96	7.93535e-05	x	x	x	x
rs6443429	3	177151710	A	C	0.0134	0.0021	3.674e-10	TBL1XR1	0.3022	3	177151710	40.7166	7.57295e-05	x	x	x	x
rs34284056	18	62536622	A	C	-0.014	0.0022	4.097e-10	ZCCHC2	0.2753	18	62536622	40.4959	7.82079e-05	x	x	x	x		covid
rs10498240	2	229869815	A	C	0.0133	0.0021	4.955e-10	TRIP12	0.4414	2	229869815	40.1111	8.72301e-05	x	x	x	x
rs7084062	10	131923132	A	G	-0.0133	0.0021	4.955e-10	AL450307.1;PPP2R2D	0.3439	10	131923132	40.1111	7.98244e-05	x	x	x	x
rs59427082	18	26218893	T	C	-0.0125	0.002	8.321e-10	NPM1P2;TAF4B	0.4642	18	26218893	39.0625	7.77245e-05	x	x	x	x
rs7455288	7	6376984	T	C	0.0143	0.0023	1.017e-09	RAC1	0.2256	7	6376984	38.656	7.14507e-05	x	x	x	x
rs11667234	19	10908905	A	C	0.0298	0.0049	1.076e-09	CARM1	0.04076	19	10908905	36.9863	6.94423e-05		x	x	x	MAF
rs13416992	2	59071163	A	C	0.0124	0.002	1.132e-09	LINC01122;AC007131.1	0.3797	2	59071163	38.44	7.24295e-05	x	x	x	x		covid	circulatory system
rs787488	1	67622756	A	G	0.0136	0.0022	1.266e-09	RP11-393N21.1;RN7SL392P	0.2873	1	67622756	38.2149	7.57443e-05	x	x	x	x		covid
rs12428361	13	109716417	T	C	-0.0142	0.0023	1.328e-09	LINC00676;LINC00399	0.2296	13	109716417	38.1172	7.13337e-05	x	x	x	x			neurological system
rs197419	1	111772828	A	C	-0.0123	0.002	1.537e-09	KCND3	0.4185	1	111772828	37.8225	7.36352e-05	x	x	x	x		covid
rs72799498	5	132955465	A	G	0.0166	0.0027	1.554e-09	AFF4	0.1451	5	132955465	37.7997	6.83642e-05	x	x	x	x
rs2156407	21	36075413	A	G	0.0135	0.0022	1.67e-09	AP000688.14	0.2813	21	36075413	37.655	7.36911e-05	x	x	x	x
rs6993128	8	72522921	T	C	-0.0135	0.0022	1.67e-09	RP11-351E7.1;KCNB2	0.2793	8	72522921	37.655	7.33708e-05	x	x	x	x
rs113585586	7	44758716	T	G	0.0184	0.0031	1.701e-09	ZMIZ2	0.1093	7	44758716	35.23	6.592e-05	x	x	x	x		covid
rs2926851	5	153777669	T	C	0.0122	0.002	2.081e-09	GRIA1	0.4463	5	153777669	37.21	7.35616e-05	x	x	x	x
rs2177382	6	35082729	A	G	-0.0164	0.0027	2.433e-09	ANKS1A	0.159	6	35082729	36.8944	7.19301e-05	x	x	x	x
rs75265117	2	164662289	C	G	-0.0182	0.0031	2.544e-09	COBLL1	0.1551	2	164662289	34.4683	8.6814e-05	x	x	x	x	strand	covid
rs11928797	3	33416001	A	C	-0.0194	0.0033	2.608e-09	UBP1	0.1014	3	33416001	34.5601	6.85864e-05	x	x	x	x
rs77738620	12	100532306	T	C	-0.0588	0.0099	2.619e-09	NR1H4	0.01093	12	100532306	35.2764	7.47536e-05		x	x		MAF
rs141936164	4	102480566	A	G	0.0127	0.0021	2.852e-09	AF213884.2;AF213884.1	0.339	4	102480566	36.5737	7.22834e-05	x	x	x	x		covid
rs1969066	3	157198106	A	G	0.0133	0.0022	2.889e-09	RP11-550I24.2	0.3082	3	157198106	36.5475	7.54304e-05	x	x	x	x
rs114947103	7	106018481	T	C	-0.0157	0.0026	3.013e-09	CDHR3	0.161	7	106018481	36.463	6.65912e-05	x	x	x	x
rs28582591	1	97960920	A	G	0.0157	0.0026	3.013e-09	RP11-490G2.2;RP11-272L13.3	0.2137	1	97960920	36.463	8.28366e-05	x	x	x	x		covid
rs10027275	4	148060345	C	G	-0.0138	0.0023	3.79e-09	ARHGAP10	0.3807	4	148060345	36	8.97991e-05		x	x	x	strand	covid
rs11054402	12	11638095	T	C	-0.012	0.002	3.79e-09	ETV6;RP11-434C1.1	0.4612	12	11638095	36	7.15664e-05	x	x	x	x
rs11624418	14	75270407	A	G	0.0138	0.0023	3.79e-09	RP11-293M10.2	0.2594	14	75270407	36	7.31715e-05	x	x	x	x		covid
rs123698	19	807442	C	G	-0.0132	0.0022	3.79e-09	PTBP1	0.3648	19	807442	36	8.07501e-05	x	x	x	x	strand
rs17056278	5	158825430	C	G	-0.0228	0.0039	3.79e-09	EBF1	0.2724	5	158825430	34.1775	0.000206063	x	x	x	x	strand
rs500812	1	150297122	T	G	0.012	0.002	3.79e-09	MRPS21	0.07157	1	150297122	36	1.91369e-05	x	x	x	x			musculoskeletal system
rs2307377	6	87657917	A	G	-0.0221	0.0038	4.449e-09	ORC3	0.08847	6	87657917	33.8234	7.87738e-05	x	x	x	x
rs7539725	1	10065349	A	G	0.0173	0.003	4.649e-09	UBE4B	0.1501	1	10065349	33.2544	7.63608e-05	x	x	x	x
rs6595549	5	124804068	C	G	-0.0155	0.0026	4.76e-09	RP11-436H11.1;ZNF608	0.1769	5	124804068	35.5399	6.99639e-05	x	x	x	x	strand
rs200733118	8	128118886	A	C	0.028	0.0048	4.877e-09	MIR1208;PVT1	0.04573	8	128118886	34.0278	6.84256e-05			x		MAF
rs6775319	3	18717009	A	T	-0.0131	0.0022	4.961e-09	AC144521.1	0.2644	3	18717009	35.4566	6.67538e-05	x	x	x	x	strand
rs946551	1	200365407	T	C	-0.0131	0.0022	4.961e-09	LINC00862	0.2992	1	200365407	35.4566	7.19661e-05	x		x
rs74904971	4	88128874	A	C	-0.019	0.0033	5.485e-09	ABCG2	0.09443	4	88128874	33.1497	6.17404e-05	x	x	x	x		covid	endocrine/metabolic
rs62618693	11	32934946	T	C	-0.0296	0.0051	6.08e-09	QSER1	0.0338	11	32934946	33.6855	5.72265e-05		x	x	x	MAF
rs10831676	11	11798902	A	C	0.0118	0.002	6.836e-09	RP11-756D7.1;USP47	0.494	11	11798902	34.81	6.961e-05	x	x	x	x			digestive system
rs146424514	14	35152187	A	G	0.0159	0.0027	7.295e-09	KIAA0391;KIAA0391	0.161	14	35152187	34.679	6.82986e-05	x	x	x	x		covid
rs6801781	3	71583115	A	G	0.0129	0.0022	8.452e-09	FOXP1	0.2783	3	71583115	34.3822	6.68466e-05	x	x	x	x		covid	cancer
rs11782130	8	22594844	T	G	0.0123	0.0021	8.777e-09	PDLIM2	0.3419	8	22594844	34.3061	6.80818e-05	x	x	x	x		covid
rs11653826	17	29325998	T	C	0.0199	0.0035	8.994e-09	NUFIP2;RPL35AP35	0.08648	17	29325998	32.3273	6.25705e-05	x	x	x	x
rs3785568	17	63946431	T	C	0.0152	0.0026	9.355e-09	SCN4A	0.2227	17	63946431	34.1775	7.99882e-05	x	x	x	x		covid
rs34633805	13	85793838	CT	C	0.0146	0.0025	9.695e-09	SLITRK6	0.3002	13	85793838	34.1056	8.95613e-05	x	x	x	x		covid
rs4149349	9	104797574	CG	C	0.0146	0.0025	9.695e-09	ABCA1	0.3161	9	104797574	34.1056	9.21622e-05	x	x	x	x		covid
rs73672511	9	129848772	T	G	-0.0175	0.0031	1.008e-08	USP20	0.1412	9	129848772	31.8678	7.42733e-05	x	x	x	x		covid
rs10868852	9	68454919	A	C	0.0344	0.006	1.024e-08	PGM5	0.01789	9	68454919	32.8711	4.15831e-05		x	x	x	MAF
rs11217192	11	119225051	T	G	0.0134	0.0023	1.051e-08	CBL	0.2962	11	119225051	33.9433	7.48642e-05		x	x	x		covid
rs5017416	6	18492119	T	G	0.0268	0.0047	1.051e-08	MIR548A1;RNF144B	0.4712	6	18492119	32.5143	0.000357929	x	x	x	x
rs78716428	4	54642328	A	AC	-0.0134	0.0023	1.051e-08	KIT;AC006552.1	0.05865	4	54642328	33.9433	1.98271e-05	x	x	x	x
rs113584870	11	107373196	A	G	-0.0163	0.0029	1.08e-08	CWF19L2	0.17	11	107373196	31.5922	7.49777e-05							NA
rs7801838	7	128933940	T	C	-0.0128	0.0022	1.1e-08	RP11-309L24.6;IRF5	0.3101	7	128933940	33.8512	7.01032e-05	x	x	x	x			endocrine/metabolic
rs189400382	15	62037408	A	G	-0.0122	0.0021	1.156e-08	VPS13C	0.3976	15	62037408	33.7506	7.12986e-05							NA
rs9977825	21	45075080	T	C	0.0122	0.0021	1.156e-08	ADARB1	0.3569	21	45075080	33.7506	6.83242e-05	x	x	x	x		covid
rs459625	6	133939538	T	C	0.0116	0.002	1.222e-08	TCF21;TBPL1	0.497	6	133939538	33.64	6.72776e-05	x	x	x	x		covid
rs10880868	12	45928666	T	C	0.0139	0.0024	1.282e-08	SCAF11	0.2396	12	45928666	33.5434	7.04026e-05	x	x	x	x
rs12270146	11	69348673	A	G	0.0139	0.0024	1.282e-08	NA	0.2038	11	69348673	33.5434	6.27027e-05	x	x	x	x		covid
rs577034922	17	4025681	CA	C	-0.0139	0.0024	1.282e-08	ZZEF1	0.3757	17	4025681	33.5434	9.06346e-05							NA
rs34169656	3	132252967	CT	C	-0.0133	0.0023	1.35e-08	CPNE4	0.4821	3	132252967	33.4386	8.83316e-05							NA
rs66553261	11	10382705	A	ACT	-0.0133	0.0023	1.35e-08	AMPD3	0.4682	11	10382705	33.4386	8.80872e-05							NA
rs17391694	1	78157942	T	C	0.0173	0.0031	1.479e-08	GIPC2;RNFT1P2	0.09642	1	78157942	31.1436	5.21502e-05	x	x	x	x		covid
rs12613751	2	228111818	A	G	-0.0121	0.0021	1.52e-08	SPHKAP	0.3877	2	228111818	33.1995	6.95122e-05	x	x	x	x
rs1470560	3	35628658	A	G	0.0121	0.0021	1.52e-08	ARPP21;RNU6-243P	0.338	3	35628658	33.1995	6.55202e-05	x	x	x	x		covid	Alcohol-related and substance addiction disorders
rs9788721	15	78510527	T	C	-0.0121	0.0021	1.52e-08	HYKK	0.3598	15	78510527	33.1995	6.74493e-05	x	x	x	x		covid	respiratory system, cancer, and tobacco use
rs12716972	16	29925333	A	G	-0.0115	0.002	1.627e-08	KCTD13	0.4821	16	29925333	33.0625	6.60403e-05	x	x	x	x
rs1886008	20	62022567	T	C	0.0184	0.0033	1.627e-08	TAF4	0.1402	20	62022567	31.0891	8.16227e-05	x	x	x	x
rs56045434	2	72273556	C	G	-0.0161	0.0029	1.627e-08	EXOC6B	0.1123	2	72273556	30.8216	5.16806e-05	x	x	x	x	strand
rs3732356	3	119810266	T	G	-0.0235	0.0042	1.806e-08	NR1I2	0.05765	3	119810266	31.3067	6.00036e-05	x	x	x	x
rs12621948	2	66531780	C	G	0.0126	0.0022	1.852e-08	MEIS1	0.2753	2	66531780	32.8017	6.33484e-05	x	x	x	x	strand
rs2274782	9	124321795	T	C	0.012	0.0021	1.994e-08	NEK6	0.3002	9	124321795	32.6531	6.0503e-05	x	x	x	x		covid	endocrine/metabolic
rs424539	9	14442597	C	G	-0.012	0.0021	1.994e-08	NFIB;RP11-408A13.2	0.337	9	14442597	32.6531	6.43481e-05	x	x	x	x	strand	covid
rs72712556	4	139979097	A	G	-0.012	0.0021	1.994e-08	MAML3	0.4115	4	139979097	32.6531	6.97443e-05	x	x	x	x
rs13294945	9	15852779	T	G	0.0137	0.0024	2.063e-08	CCDC171	0.3797	9	15852779	32.5851	8.84125e-05		x	x	x		covid
rs6500446	16	89782151	A	G	0.0114	0.002	2.163e-08	FANCA	0.4175	16	89782151	32.49	6.32109e-05	x	x	x	x		covid
rs6695390	1	7679080	T	G	0.0114	0.002	2.163e-08	CAMTA1	0.4105	1	7679080	32.49	6.2898e-05	x	x	x	x
rs288183	5	108012479	T	G	0.0148	0.0026	2.259e-08	FBXL17	0.167	5	108012479	32.4024	6.09417e-05	x	x	x	x
rs12191817	6	135702608	T	G	-0.0119	0.0021	2.611e-08	LINC00271	0.2873	6	135702608	32.1111	5.79918e-05	x	x	x	x		covid
rs12523793	6	149652628	A	G	-0.0119	0.0021	2.611e-08	LATS1;KATNA1	0.33	6	149652628	32.1111	6.26199e-05	x	x	x	x		covid
rs11711864	3	25321672	A	G	0.0113	0.002	2.867e-08	RARB	0.4105	3	25321672	31.9225	6.17993e-05	x	x	x	x		covid
rs17138528	7	116267235	T	C	0.0124	0.0022	3.095e-08	AC073130.3;AC002066.1	0.3101	7	116267235	31.7686	6.57902e-05	x	x	x	x
rs4468667	17	67907513	A	G	-0.0124	0.0022	3.095e-08	BPTF	0.3032	17	67907513	31.7686	6.49697e-05	x	x	x	x		covid
rs145604770	17	39930483	A	G	-0.0287	0.0052	3.254e-08	RP11-387H17.4	0.03579	17	39930483	30.4619	5.68496e-05		x	x	x	MAF	covid
rs142122735	17	7176527	CCACA	C	0.0135	0.0024	3.299e-08	ASGR1	0.336	17	7176527	31.6406	8.13214e-05
rs174373	6	111583325	T	C	0.0135	0.0024	3.299e-08	TRAF3IP2-AS1	0.2107	6	111583325	31.6406	6.06184e-05	x	x	x	x
rs2239949	19	35785184	T	C	-0.0118	0.0021	3.41e-08	ARHGAP33	0.3519	19	35785184	31.5737	6.35119e-05	x	x	x	x
rs9965184	18	43196641	A	T	0.0118	0.0021	3.41e-08	RIT2;SYT4	0.329	18	43196641	31.5737	6.1477e-05	x	x	x	x	strand
rs11708067	3	123346931	A	G	-0.0129	0.0023	3.613e-08	ADCY5	0.2913	3	123346931	31.4575	6.87088e-05	x	x	x	x			endocrine/metabolic
rs17098829	12	63061567	C	G	-0.0129	0.0023	3.613e-08	AVPR1A;RSL24D1P5	0.171	12	63061567	31.4575	4.71802e-05	x	x	x	x	strand
rs35415272	3	152279597	A	AAAC	0.0129	0.0023	3.613e-08	MBNL1	0.4384	3	152279597	31.4575	8.19421e-05	x		x				NA
rs10969334	9	29717281	A	C	-0.0112	0.002	3.793e-08	RP11-48L13.1;RP11-460C6.1	0.4503	9	29717281	31.36	6.21003e-05	x	x	x	x
rs17050272	2	120548864	A	G	0.0112	0.002	3.793e-08	AC073257.2;AC073257.1	0.4284	2	120548864	31.36	6.14338e-05	x	x	x	x
rs6768108	3	36957264	T	C	-0.0112	0.002	3.793e-08	TRANK1;RNU6ATAC4P	0.4702	3	36957264	31.36	6.24972e-05	x	x	x	x		covid
rs991946	6	165916374	T	C	0.0112	0.002	3.793e-08	LINC00473	0.4125	6	165916374	31.36	6.07992e-05	x	x	x	x		covid
rs56821385	5	93275502	T	C	-0.0375	0.0068	3.856e-08	POLD2P1;NR2F1-AS1	0.02783	5	93275502	30.412	7.60936e-05	x	x	x	x	MAF
rs76620584	13	102758168	A	G	0.019	0.0035	4.049e-08	LINC00283;TEX30	0.08946	13	102758168	29.4694	5.88119e-05	x	x	x	x
rs10078214	5	113580005	A	C	0.0128	0.0023	4.601e-08	YTHDC2	0.2137	5	113580005	30.9716	5.50608e-05	x	x	x	x		covid
rs4988483	16	1079010	A	C	0.0278	0.0051	4.736e-08	SSTR5	0.06461	16	1079010	29.7132	9.3414e-05	x	x	x			covid
* as reported by Said et al., 2022
° "x" indicates that the variant was included in the dataset
§ the variant was excluded by the analysis for the corresponding filter method: MAF= excluded because frequency <0.05; strand = excluded because ambiguous strand; covid= excluded with the Steiger method filter; for the PheWeb databsese it is reported for which tarit category an association signal was reported with p-value < 10-5

## Sheet: Table S6
Supplementary Table S6: variants detected as outliers by MR-PRESSO
													HGI A2_eur_ALL	MRPRESSO outlier
Variant *	Effect Allele *	Non effect allele *	Beta *	SE *	P value *	Closest Gene *	MAF *	Chr	Position (hg38)	Steiger filter §	PheWeb §	locus	all_inv_var_meta_p	Pvalue
rs505922	T	C	-0.0239	0.0021	5.212e-29	ABO	0.3678	9	133273813	covid	circulatory system, endocrine/ metabolic, and digestive system	9q34.2	2.3155e-11	<0.0204°
rs9738365	A	C	0.0212	0.0023	1.388e-19	RP11-428G5.4;SNORA25	0.3072	12	31844701	covid		12p11.21	0.0020226	0.2244
rs8072566	A	G	-0.0204	0.0025	1.105e-15	STAT3	0.2058	17	42324345	covid			0.00068043	0.0816
rs663015	T	C	-0.0167	0.0021	5.686e-15	STARD10;ARAP1	0.2823	11	72787990	covid			0.0018384	0.816
rs178826	T	C	0.0158	0.002	8.541e-15	NCOR1	0.4344	17	16180370	covid			4.5237e-05	0.0204
rs583040	A	G	-0.0131	0.002	1.248e-10	PTPRF	0.3539	1	43594812	covid		1p34.2	0.00055535	0.2652
rs17391694	T	C	0.0173	0.0031	1.479e-08	GIPC2;RNFT1P2	0.09642	1	78157942	covid		1p31.1	8.7876e-05	<0.0204
rs1470560	A	G	0.0121	0.0021	1.52e-08	ARPP21;RNU6-243P	0.338	3	35628658	covid	Alcohol-related and substance addiction disorders	3p22.3	0.0018126	0.7344
* as reported by Said et al., 2022
° detected as significant outlier also in the dataset by Ellinghaus et al., 2020 (p=3.21E-7)
